# Supplementary material for: Using nontargeted LC-MS metabolomics to identify the Association of Biomarkers in pig feces with feed efficiency
Source: Porcine Health Manag. 2021 Jun 2;7:39. doi: 10.1186/s40813-021-00219-w (PMC8170940; doi:10.1186/s40813-021-00219-w)
Supplement: Supplementary file 1 — Additional file 1: Table S1. The detailed information of experimental animals. [file 40813_2021_219_MOESM1_ESM.xlsx]

## Sheet: Table S1
Table S1. The detailed information of experimental animals
	Gender	Starting day of grow-finishing phase (day)	Final day of grow-finishing phase (day)	Starting body weight (kg)	Final body weight (kg)	Average daily feed intake (kg/day)	Aerage daily gain (kg/day)	RFI	FCR	Feed efficiency
FecH_1	Female piglet	37	125	29.6	100	1.81	0.801124	-0.12	2.29	High
FecH_2	Female piglet	30	114	29.9	99.3	1.67	0.823529	-0.29	2.05	High
FecH_3	Female piglet	27	112	32.6	100.8	1.73	0.802353	-0.24	2.18	High
FecH_4	Female piglet	27	116	30	99.7	1.77	0.783146	-0.14	2.29	High
FecH_5	Female piglet	33	119	30	100.4	1.85	0.816092	-0.11	2.28	High
FecH_6	Female piglet	34	121	30	104.6	1.93	0.794444	-0.03	2.33	High
FecH_7	Female piglet	37	123	29.9	100.7	1.93	0.826437	-0.05	2.37	High
FecH_8	Female piglet	27	103	31.8	100.1	1.98	0.898684	-0.11	2.23	High
FecH_9	Female piglet	27	107	30.7	99.8	2.02	0.86375	-0.01	2.37	High
FecH_10	Female piglet	27	116	29.9	100.3	1.8	0.8	-0.13	2.3	High
FecH_11	Female piglet	39	118	29.3	100.1	2.1	0.903797	0.03	2.38	High
FecH_12	Female piglet	42	121	29.8	100.1	2.07	0.88125	0.02	2.36	High
FecH_13	Female piglet	27	99	33.1	100.2	2.06	0.931944	-0.08	2.25	High
FecH_14	Female piglet	27	101	31	100.5	2.16	0.939189	0.02	2.33	High
FecH_15	Female piglet	29	107	30	100.1	2.07	0.892405	0	2.33	High
FecH_16	Female piglet	27	117	30	100.2	1.81	0.77033	-0.09	2.37	High
FecH_17	Female piglet	34	116	29.9	101	1.94	0.872289	-0.11	2.26	High
FecH_18	Female piglet	27	111	31.3	100.5	1.78	0.82381	-0.2	2.19	High
FecH_19	Female piglet	27	107	32.3	99.9	1.86	0.845	-0.15	2.23	High
FecH_20	Female piglet	29	104	30.4	100.5	2.13	0.940789	-0.01	2.31	High
FecH_21	Female piglet	27	96	30.6	100	2.36	1.0058	0.12	2.38	High
FecH_22	Female piglet	27	105	32	100.3	1.91	0.887013	-0.16	2.21	High
FecH_23	Female piglet	32	115	30.1	100.2	1.95	0.865385	-0.08	2.34	High
FecH_24	Female piglet	27	106	32.9	100.7	1.98	0.858228	-0.06	2.34	High
FecH_25	Female piglet	27	96	33.5	100.1	2.24	0.965217	0.05	2.36	High
FecL_1	Female piglet	29	125	30.4	99.4	1.98	1.02405	-0.27	2.78	Low
FecL_2	Female piglet	29	119	29.8	98.9	1.98	0.765934	0.1	2.61	Low
FecL_3	Female piglet	37	126	29.8	97.7	1.99	0.773333	0.11	2.64	Low
FecL_4	Female piglet	27	113	31.2	100	2.03	1.08235	-0.32	2.56	Low
FecL_5	Female piglet	39	121	29.9	99.4	2.09	0.850602	0.08	2.49	Low
FecL_6	Female piglet	27	125	32.2	99.9	1.72	0.690816	-0.08	2.52	Low
FecL_7	Female piglet	28	110	30.2	100.4	2.17	0.853012	0.15	2.56	Low
FecL_8	Female piglet	33	125	29.9	99.9	1.89	0.909302	-0.2	2.51	Low
FecL_9	Female piglet	27	102	30.6	100.2	2.22	0.879747	0.17	2.62	Low
FecL_10	Female piglet	34	125	29.4	98.2	2	0.758696	0.14	2.67	Low
FecL_11	Female piglet	27	120	31.5	99.9	1.93	0.743478	0.06	2.65	Low
FecL_12	Female piglet	31	126	30.5	99.5	1.9	0.730208	0.06	2.64	Low
FecL_13	Female piglet	31	125	30.1	100.1	1.91	0.748421	0.04	2.59	Low
FecL_14	Female piglet	27	102	33.7	100.3	2.24	0.888	0.15	2.56	Low
FecL_15	Female piglet	29	125	29.9	99.2	1.97	0.725773	0.14	2.76	Low
FecL_16	Female piglet	27	120	30	102.4	1.9	0.738947	0.03	2.51	Low
FecL_17	Female piglet	32	117	29.8	100.4	2.28	0.827907	0.3	2.78	Low
FecL_18	Female piglet	31	126	30.1	98.2	1.84	0.756989	-0.02	2.59	Low
FecL_19	Female piglet	32	123	29.8	100.5	2.05	0.781319	0.14	2.7	Low
FecL_20	Female piglet	27	111	31.8	99	1.98	0.8	0.04	2.5	Low
FecL_21	Female piglet	28	117	30.4	100.8	1.96	0.801111	0.01	2.5	Low
FecL_22	Female piglet	27	109	32.9	100	2.02	0.880519	-0.05	2.5	Low
FecL_23	Female piglet	27	99	34.9	100.3	2.25	0.908333	0.13	2.52	Low
FecL_24	Female piglet	27	126	32.5	96.1	1.64	0.684536	-0.12	2.58	Low
FecL_25	Female piglet	27	105	31.7	100.9	2.24	0.887179	0.16	2.55	Low
High vs Low	-	30.16±4.45 vs 29.60±3.30	111.00±8.26 vs 117.68±8.61	30.82±1.22 vs 30.92±1.38	100.40±0.93 vs 99.66±1.20	1.96±0.16 vs 2.01±0.16	0.86±0.06 vs 0.82±0.10	-0.08±0.09 vs 0.04±0.14	2.29±0.08 vs 2.60±0.09	-
