# Supplementary material for: Using nontargeted LC-MS metabolomics to identify the Association of Biomarkers in pig feces with feed efficiency
Source: Porcine Health Manag. 2021 Jun 2;7:39. doi: 10.1186/s40813-021-00219-w (PMC8170940; doi:10.1186/s40813-021-00219-w)
Supplement: Supplementary file 2 — Additional file 2: Table S2. The nine metabolites in the positive and negative modes obtained by WGCNA. [file 40813_2021_219_MOESM2_ESM.xlsx]

## Sheet: Table S2
Table S2. The nine metabolites in the positive and negative modes obtained by WGCNA
Metabolite	M/Z	Retention time	HFE/LFE	P-value	Mode
(10S)-1α,19,25-trihydroxy-10,19-dihydrovitamin D3	435.346	6.7999	Up	0.0062	pos
(22E)-1α-hydroxy-22,23-didehydrovitamin D3	399.326	8.2056	Up	0.0994	pos
3a,7a,12a-Trihydroxy-5b-cholestan-26-al	457.332	6.2947	Up	0.004	pos
3alpha,7alpha-Dihydroxycoprostanic acid	417.337	7.2444	Up	0.065	pos
5β-Cholestane-3α,7α,12α,22-tetrol	437.36	7.1414	Up	0.0108	pos
C24:5n-6,9,12,15,18	359.295	7.7168	Up	0.002	pos
2-Keto-3-deoxy-D-gluconic acid	177.04	0.8488	Down	0.0211	neg
6-Hydroxyhexanoic acid	131.072	3.0038	Down	0.0006	neg
m-Coumaric acid	163.04	2.7492	Down	0.0012	neg
